# Supplementary material for: Life-extending interventions do not necessarily result in compression of morbidity: a case example offering a robust statistical approach
Source: GeroScience. 2025 Nov 12;48(1):263–81. doi: 10.1007/s11357-025-01925-x (PMC12972480; doi:10.1007/s11357-025-01925-x)
Supplement: Supplementary file 2 — Supplementary Material 2 (XLSX 50.8 KB) [file 11357_2025_1925_MOESM2_ESM.xlsx]

## Sheet: Di Francesco et al. - Female(1)
Supplementary Table 4. Rates of decline in vitality and survival by treatment group Francesco et al. (2024) – Female mice (difference calculated at 30 days interval starting from 540 days)
Age (Days)	Treatment (Diet)	Rate of decline in vitality (dV)	Rate of decline in survival (dS)	dV – dS
540	AL (Control)	0.0002428	.	.
570	AL (Control)	0.0002262	0.000699	-0.0004728
600	AL (Control)	0.0002213	0.0007427	-0.0005214
630	AL (Control)	0.0002143	0.0006553	-0.000441
660	AL (Control)	0.0002069	0.0006116	-0.0004047
690	AL (Control)	0.0001972	0.0010933	-0.0008961
720	AL (Control)	0.0001921	0.0014001	-0.0012079
750	AL (Control)	0.000173	0.0017938	-0.0016208
780	AL (Control)	0.0001768	0.0014438	-0.001267
810	AL (Control)	0.0001741	0.0010063	-0.0008322
840	AL (Control)	0.0001648	0.0017501	-0.0015853
870	AL (Control)	0.0001613	0.0015751	-0.0014138
900	AL (Control)	0.0001452	0.0017938	-0.0016486
930	AL (Control)	0.0001332	0.0013126	-0.0011794
960	AL (Control)	0.0001337	0.0017938	-0.0016601
990	AL (Control)	0.0001291	0.0014001	-0.0012709
1020	AL (Control)	0.0001161	0.0017938	-0.0016778
1050	AL (Control)	0.0001122	0.0018823	-0.0017701
1080	AL (Control)	0.0001023	0.0015819	-0.0014797
1110	AL (Control)	0.0001354	0.0012743	-0.001139
1140	AL (Control)	5.66e-05	0.0013183	-0.0012616
1170	AL (Control)	5.84e-05	0.0010546	-0.0009962
1200	AL (Control)	6.17e-05	0.000747	-0.0006853
1230	AL (Control)	6.16e-05	0.0005713	-0.0005097
1260	AL (Control)	0.0001824	0.0005713	-0.0003888
1290	AL (Control)	0.0001826	0.0006591	-0.0004766
1320	AL (Control)	.	0.0003515	.
1350	AL (Control)	.	0.0003076	.
1380	AL (Control)	.	0.0002637	.
1410	AL (Control)	.	0.0002637	.
1440	AL (Control)	.	8.79e-05	.
1470	AL (Control)	.	0.0002197	.
1500	AL (Control)	.	0.0001758	.
1530	AL (Control)	.	0.0001318	.
1560	AL (Control)	.	0.0001758	.
540	1D-IF	0.0002014	.	.
570	1D-IF	0.0001964	0.0005383	-0.0003419
600	1D-IF	0.0001912	0.000575	-0.0003838
630	1D-IF	0.0001853	0.00051	-0.0003248
660	1D-IF	0.0001791	0.0004784	-0.0002993
690	1D-IF	0.0001639	0.0008609	-0.000697
720	1D-IF	0.0001585	0.0011139	-0.0009553
750	1D-IF	0.000152	0.001447	-0.001295
780	1D-IF	0.000152	0.0011821	-0.0010301
810	1D-IF	0.0001536	0.0008338	-0.0006802
840	1D-IF	0.0001419	0.0014708	-0.0013288
870	1D-IF	0.000129	0.0013482	-0.0012191
900	1D-IF	0.0001228	0.0015667	-0.0014439
930	1D-IF	0.0001212	0.0011697	-0.0010485
960	1D-IF	0.0001155	0.0016344	-0.0015189
990	1D-IF	0.0001124	0.0013081	-0.0011957
1020	1D-IF	0.0001177	0.0017239	-0.0016063
1050	1D-IF	9.69e-05	0.0018776	-0.0017807
1080	1D-IF	7.4e-05	0.0016446	-0.0015705
1110	1D-IF	8.61e-05	0.0013795	-0.0012934
1140	1D-IF	9.25e-05	0.0014915	-0.001399
1170	1D-IF	8.93e-06	0.0012531	-0.0012442
1200	1D-IF	1.08e-05	0.0009288	-0.000918
1230	1D-IF	2.97e-05	0.0007391	-0.0007093
1260	1D-IF	.	0.0007701	.
1290	1D-IF	.	0.0009383	.
1320	1D-IF	.	0.0005289	.
1350	1D-IF	.	0.0004842	.
1380	1D-IF	.	0.0004354	.
1410	1D-IF	.	0.00046	.
1440	1D-IF	.	0.0001603	.
1470	1D-IF	.	0.0004209	.
1500	1D-IF	.	0.0003652	.
1530	1D-IF	.	0.0002999	.
1560	1D-IF	.	0.0004691	.
540	2D-IF	0.0001595	.	.
570	2D-IF	0.0001568	0.0004501	-0.0002933
600	2D-IF	0.0001565	0.0004822	-0.0003257
630	2D-IF	0.0001503	0.0004289	-0.0002786
660	2D-IF	0.0001448	0.0004034	-0.0002585
690	2D-IF	0.0001413	0.0007286	-0.0005873
720	2D-IF	0.0001391	0.0009479	-0.0008088
750	2D-IF	0.0001402	0.0012407	-0.0011005
780	2D-IF	0.000143	0.0010218	-0.0008788
810	2D-IF	0.0001427	0.0007253	-0.0005826
840	2D-IF	0.0001323	0.0012894	-0.0011571
870	2D-IF	0.0001314	0.0011937	-0.0010623
900	2D-IF	0.0001234	0.0014024	-0.001279
930	2D-IF	0.0001279	0.0010586	-0.0009307
960	2D-IF	0.0001175	0.0014971	-0.0013796
990	2D-IF	0.0001123	0.0012145	-0.0011022
1020	2D-IF	0.0001208	0.0016254	-0.0015046
1050	2D-IF	0.0001003	0.0018065	-0.0017062
1080	2D-IF	0.0001095	0.0016181	-0.0015086
1110	2D-IF	0.0001127	0.0013874	-0.0012748
1140	2D-IF	0.0001148	0.0015365	-0.0014217
1170	2D-IF	0.0001136	0.0013256	-0.001212
1200	2D-IF	9.62e-05	0.0010069	-0.0009107
1230	2D-IF	0.0001091	0.0008187	-0.0007096
1260	2D-IF	0.0001397	0.0008723	-0.0007327
1290	2D-IF	7.57e-06	0.0010948	-0.0010872
1320	2D-IF	1.35e-05	0.0006359	-0.0006224
1350	2D-IF	1.2e-05	0.0005967	-0.0005847
1380	2D-IF	.	0.0005505	.
1410	2D-IF	.	0.0005993	.
1440	2D-IF	.	0.0002139	.
1470	2D-IF	.	0.000577	.
1500	2D-IF	.	0.0005232	.
1530	2D-IF	.	0.0004514	.
1560	2D-IF	.	0.0007714	.
540	20%-CR	0.0001681	.	.
570	20%-CR	0.0001671	0.000341	-0.0001739
600	20%-CR	0.0001651	0.0003666	-0.0002015
630	20%-CR	0.0001637	0.0003273	-0.0001636
660	20%-CR	0.0001626	0.0003088	-0.0001462
690	20%-CR	0.0001574	0.0005603	-0.0004029
720	20%-CR	0.0001505	0.0007339	-0.0005834
750	20%-CR	0.0001489	0.0009695	-0.0008206
780	20%-CR	0.0001476	0.0008063	-0.0006587
810	20%-CR	0.000145	0.0005769	-0.0004319
840	20%-CR	0.0001394	0.0010353	-0.000896
870	20%-CR	0.0001452	0.0009702	-0.000825
900	20%-CR	0.0001383	0.0011552	-0.0010169
930	20%-CR	0.0001371	0.0008837	-0.0007466
960	20%-CR	0.0001361	0.0012684	-0.0011323
990	20%-CR	0.0001393	0.0010463	-0.000907
1020	20%-CR	0.0001376	0.0014268	-0.0012892
1050	20%-CR	0.0001273	0.0016255	-0.0014982
1080	20%-CR	0.0001182	0.0014965	-0.0013783
1110	20%-CR	0.0001184	0.0013181	-0.0011997
1140	20%-CR	0.0001214	0.0015032	-0.0013819
1170	20%-CR	0.0001076	0.0013398	-0.0012322
1200	20%-CR	0.000113	0.0010487	-0.0009357
1230	20%-CR	0.0001115	0.0008755	-0.000764
1260	20%-CR	8.43e-05	0.0009587	-0.0008744
1290	20%-CR	0.0001145	0.0012477	-0.0011332
1320	20%-CR	0.0001161	0.0007518	-0.0006356
1350	20%-CR	7.41e-05	0.0007269	-0.0006529
1380	20%-CR	0.0001714	0.0006923	-0.0005209
1410	20%-CR	0.0001428	0.0007818	-0.000639
1440	20%-CR	0.0001429	0.0002873	-0.0001444
1470	20%-CR	.	0.000801	.
1500	20%-CR	.	0.0007668	.
1530	20%-CR	.	0.0007026	.
1560	20%-CR	.	0.0013408	.
540	40%-CR	0.0001505	.	.
570	40%-CR	0.0001465	0.0002035	-5.7e-05
600	40%-CR	0.0001417	0.0002197	-7.8e-05
630	40%-CR	0.0001387	0.000197	-5.83e-05
660	40%-CR	0.0001393	0.0001866	-4.74e-05
690	40%-CR	0.0001334	0.0003405	-0.0002072
720	40%-CR	0.0001352	0.0004499	-0.0003147
750	40%-CR	0.0001347	0.0006012	-0.0004664
780	40%-CR	0.000136	0.0005062	-0.0003702
810	40%-CR	0.0001327	0.0003657	-0.000233
840	40%-CR	0.0001345	0.0006642	-0.0005297
870	40%-CR	0.0001314	0.0006319	-0.0005005
900	40%-CR	0.000122	0.000765	-0.000643
930	40%-CR	0.0001169	0.0005951	-0.0004782
960	40%-CR	0.000113	0.00087	-0.000757
990	40%-CR	0.0001146	0.0007326	-0.0006181
1020	40%-CR	0.0001205	0.0010228	-0.0009023
1050	40%-CR	0.0001199	0.0012018	-0.0010819
1080	40%-CR	0.0001174	0.0011449	-0.0010275
1110	40%-CR	0.0001132	0.0010428	-0.0009296
1140	40%-CR	0.0001108	0.0012336	-0.0011228
1170	40%-CR	0.000119	0.001145	-0.001026
1200	40%-CR	0.0001132	0.0009304	-0.0008171
1230	40%-CR	0.0001102	0.0008027	-0.0006925
1260	40%-CR	0.000111	0.0009095	-0.0007985
1290	40%-CR	0.0001197	0.0012385	-0.0011188
1320	40%-CR	0.0001095	0.000781	-0.0006714
1350	40%-CR	0.0001179	0.000784	-0.0006661
1380	40%-CR	0.0001115	0.0007769	-0.0006653
1410	40%-CR	7.83e-05	0.0009182	-0.00084
1440	40%-CR	6.71e-05	0.0003499	-0.0002828
1470	40%-CR	6.54e-05	0.0010169	-0.0009515
1500	40%-CR	5.99e-05	0.0010414	-0.0009815
1530	40%-CR	2.74e-05	0.0010289	-0.0010015
1560	40%-CR	5.05e-05	0.0022591	-0.0022086

## Sheet: Green et al. - Female (1)
Supplementary Table 5. Rates of decline in vitality and survival by treatment group Green et al. (2023) – Female mice (difference calculated at 30 days interval starting from 540 days)
Age (Days)	Treatment (Diet)	Rate of decline in vitality (dV)	Rate of decline in survival (dS)	dV – dS
540	Control AA	0.0002865	.	.
570	Control AA	0.0002756	0	0.0002756
600	Control AA	0.0002779	0.0008547	-0.0005768
630	Control AA	0.0002953	0.0017094	-0.0014141
660	Control AA	0.0002904	0.0004274	-0.0001369
690	Control AA	0.000292	0.0008547	-0.0005627
720	Control AA	0.0002818	0.0021368	-0.001855
750	Control AA	0.0003234	0.0021368	-0.0018133
780	Control AA	0.0002873	0.0012821	-0.0009947
810	Control AA	0.0001865	0.0055556	-0.005369
840	Control AA	0.0001981	0.0034188	-0.0032207
870	Control AA	0.0002187	0.0021368	-0.001918
900	Control AA	0.0001328	0.0029915	-0.0028586
930	Control AA	0.0001448	0.0017094	-0.0015646
960	Control AA	0.0001384	0.0004274	-0.000289
990	Control AA	0.0001561	0.0012821	-0.001126
1020	Control AA	0.0001018	0.0008547	-0.0007529
1050	Control AA	9.66e-05	0.0004274	-0.0003307
1080	Control AA	2.74e-08	0.0012821	-0.001282
1110	Control AA	.	0.0017094	.
1140	Control AA	.	0.0008547	.
1170	Control AA	.	0.0008547	.
1200	Control AA	.	.	.
540	Low AA	0.0003688	.	.
570	Low AA	0.0003581	0	0.0003581
600	Low AA	0.000357	0.000446	-8.9e-05
630	Low AA	0.0003492	0.0009093	-0.0005601
660	Low AA	0.0003264	0.0002311	9.53e-05
690	Low AA	0.0003204	0.0004669	-0.0001466
720	Low AA	0.0003152	0.0011967	-0.0008815
750	Low AA	0.0003223	0.0012426	-0.0009203
780	Low AA	0.0003032	0.00077	-0.0004668
810	Low AA	0.0002624	0.0035934	-0.003331
840	Low AA	0.0002579	0.0024783	-0.0022203
870	Low AA	0.0002708	0.0016901	-0.0014193
900	Low AA	0.0002868	0.002614	-0.0023272
930	Low AA	0.0003111	0.0016691	-0.001358
960	Low AA	0.0003148	0.0004431	-0.0001283
990	Low AA	0.0003144	0.0014058	-0.0010914
1020	Low AA	0.000314	0.0010139	-0.0006999
1050	Low AA	0.0003137	0.0005352	-0.0002215
1080	Low AA	0.0003014	0.0017501	-0.0014487
1110	Low AA	0.0002764	0.002858	-0.0025816
1140	Low AA	0.000276	0.0018663	-0.0015903
1170	Low AA	0	0.0026725	-0.0026725
1200	Low AA	.	.	.
540	Low Ile	0.000315	.	.
570	Low Ile	0.0003063	0	0.0003063
600	Low Ile	0.0002999	0.000483	-0.0001831
630	Low Ile	0.0002951	0.000983	-0.0006879
660	Low Ile	0.0002914	0.0002495	4.19e-05
690	Low Ile	0.0002883	0.0005036	-0.0002153
720	Low Ile	0.0003369	0.0012877	-0.0009508
750	Low Ile	0.0003471	0.0013326	-0.0009855
780	Low Ile	0.0003396	0.0008234	-0.0004838
810	Low Ile	0.0002922	0.0038168	-0.0035246
840	Low Ile	0.0002315	0.0026055	-0.0023741
870	Low Ile	0.0002369	0.001763	-0.0015261
900	Low Ile	0.0002954	0.0027024	-0.002407
930	Low Ile	0.0002918	0.0017084	-0.0014165
960	Low Ile	0.0002914	0.0004511	-0.0001597
990	Low Ile	0.0002259	0.0014239	-0.001198
1020	Low Ile	0.0002186	0.0010198	-0.0008012
1050	Low Ile	0.0002058	0.0005357	-0.0003298
1080	Low Ile	0.0002056	0.001738	-0.0015324
1110	Low Ile	3.86e-05	0.0027863	-0.0027477
1140	Low Ile	.	0.0017765	.
1170	Low Ile	.	0.0024612	.
1200	Low Ile	.	.	.

## Sheet: Green et al. - Male (1)
Supplementary Table 6. Rates of decline in vitality and survival by treatment group Green et al. (2023) – Male mice (difference calculated at 30 days interval starting from 540 days)
Age (Days)	Treatment (Diet)	Rate of decline in vitality (dV)	Rate of decline in survival (dS)	dV – dS
540	Control AA	0.0005735	.	.
570	Control AA	0.0005507	0.0003968	0.0001538
600	Control AA	0.0005308	0	0.0005308
630	Control AA	0.0005133	0	0.0005133
660	Control AA	0.000498	0.0011905	-0.0006925
690	Control AA	0.0004844	0	0.0004844
720	Control AA	0.0004793	0.0027778	-0.0022985
750	Control AA	0.0005011	0.0019841	-0.001483
780	Control AA	0.0004678	0.0031746	-0.0027068
810	Control AA	0.0004857	0.0027778	-0.0022921
840	Control AA	0.0005114	0.0019841	-0.0014728
870	Control AA	0.0004798	0.0011905	-0.0007107
900	Control AA	0.0004428	0.0019841	-0.0015414
930	Control AA	0.0003831	0.002381	-0.0019979
960	Control AA	4.57e-05	0.002381	-0.0023353
990	Control AA	3.82e-05	0.0019841	-0.0019459
1020	Control AA	3.19e-05	0.0003968	-0.0003649
1050	Control AA	2.62e-05	0.002381	-0.0023548
1080	Control AA	2.17e-05	0.0015873	-0.0015656
1110	Control AA	1.81e-05	0.0007937	-0.0007756
1140	Control AA	1.5e-05	0.0011905	-0.0011755
1170	Control AA	.	0.0019841	.
1200	Control AA	.	0.0003968	.
540	Low AA	0.0004021	.	.
570	Low AA	0.0003844	0.0004307	-4.63e-05
600	Low AA	0.0003691	0	0.0003691
630	Low AA	0.0003559	0	0.0003559
660	Low AA	0.0004026	0.0012893	-0.0008867
690	Low AA	0.000389	0	0.000389
720	Low AA	0.0003941	0.002992	-0.0025978
750	Low AA	0.0003866	0.0021222	-0.0017356
780	Low AA	0.0003291	0.0033673	-0.0030382
810	Low AA	0.0002694	0.0029151	-0.0026457
840	Low AA	0.0001755	0.0020623	-0.0018867
870	Low AA	0.0001733	0.0012287	-0.0010554
900	Low AA	0.0001065	0.002032	-0.0019254
930	Low AA	0.0001057	0.0024094	-0.0023038
960	Low AA	0.0001025	0.002373	-0.0022705
990	Low AA	4.21e-05	0.0019446	-0.0019025
1020	Low AA	3.66e-05	0.0003848	-0.0003482
1050	Low AA	5.38e-05	0.0022749	-0.0022212
1080	Low AA	3.43e-05	0.0014775	-0.0014432
1110	Low AA	3.03e-05	0.0007237	-0.0006935
1140	Low AA	.	0.0010615	.
1170	Low AA	.	0.0016685	.
1200	Low AA	.	0.0003046	.
540	Low Ile	0.0004262	.	.
570	Low Ile	0.0004176	0.0001436	0.000274
600	Low Ile	0.0003978	0	0.0003978
630	Low Ile	0.0003809	0	0.0003809
660	Low Ile	0.0003663	0.0004375	-7.12e-05
690	Low Ile	0.0003536	0	0.0003536
720	Low Ile	0.0003214	0.0010634	-0.000742
750	Low Ile	0.000311	0.0008002	-0.0004892
780	Low Ile	0.0003215	0.0013626	-0.0010412
810	Low Ile	0.0002952	0.0012912	-0.000996
840	Low Ile	0.0002782	0.0009907	-0.0007125
870	Low Ile	0.0002706	0.0006265	-0.0003559
900	Low Ile	0.0002654	0.0011065	-0.000841
930	Low Ile	0.0002459	0.0014516	-0.0012057
960	Low Ile	0.0002412	0.0016263	-0.0013851
990	Low Ile	0.0002328	0.0015356	-0.0013029
1020	Low Ile	0.0002114	0.0003322	-0.0001208
1050	Low Ile	0.0002434	0.0022303	-0.0019869
1080	Low Ile	0.0002967	0.0018061	-0.0015094
1110	Low Ile	0.0003014	0.0010514	-0.00075
1140	Low Ile	0.0003555	0.0018674	-0.0015119
1170	Low Ile	0.0004494	0.0049457	-0.0044963
1200	Low Ile	0.0006043	0.0019156	-0.0013113

## Sheet: Shahmirzadi et al. - Female (1)
Supplementary Table 7. Rates of decline in vitality and survival by treatment group Shahmirzadi et al. (2020) – Female mice (difference calculated at 30 days interval starting from 540 days)
Age (Days)	Treatment (Diet)	Rate of decline in vitality (dV)	Rate of decline in survival (dS)	dV – dS
540	control	0.000638	.	.
570	control	0.0006271	0	0.0006271
600	control	0.000617	0	0.000617
630	control	0.0006078	0	0.0006078
660	control	0.0006308	0.0008333	-0.0002025
690	control	0.0006226	0	0.0006226
720	control	0.000615	0.0008333	-0.0002183
750	control	0.0005328	0.0016667	-0.0011339
780	control	0.0004993	0.0016667	-0.0011674
810	control	0.0005169	0.0025	-0.0019831
840	control	0.0005206	0.0025	-0.0019794
870	control	0.0005338	0.005	-0.0044662
900	control	0.0005627	0.0041667	-0.003604
930	control	0.0005589	0.0016667	-0.0011078
960	control	0.0006323	0.005	-0.0043677
990	control	0.0009568	0.0041667	-0.0032099
1020	control	.	0.0008333	.
1050	control	.	0	.
1080	control	.	.	.
1110	control	.	.	.
1140	control	.	.	.
1170	control	.	.	.
1200	control	.	.	.
540	akg	0.0002577	.	.
570	akg	0.0002407	0	0.0002407
600	akg	0.0002282	0	0.0002282
630	akg	0.0002189	0	0.0002189
660	akg	0.0002119	0.0006442	-0.0004324
690	akg	0.0002065	0	0.0002065
720	akg	0.0002022	0.000648	-0.0004458
750	akg	0.0001981	0.0013079	-0.0011098
780	akg	0.0001926	0.0013247	-0.0011321
810	akg	0.0002236	0.0020212	-0.0017976
840	akg	0.0002046	0.0020666	-0.001862
870	akg	0.0002207	0.0042954	-0.0040747
900	akg	0.0002781	0.0037896	-0.0035115
930	akg	0.0002333	0.0015852	-0.0013519
960	akg	0.0002629	0.005094	-0.0048311
990	akg	0.0003376	0.0049065	-0.0045689
1020	akg	0.0003368	0.0011237	-0.0007869
1050	akg	0.0003361	0	0.0003361
1080	akg	.	.	.
1110	akg	.	.	.
1140	akg	.	.	.
1170	akg	.	.	.
1200	akg	.	.	.

## Sheet: Shahmirzadi et al. - Male (1)
Supplementary Table 8. Rates of decline in vitality and survival by treatment group Shahmirzadi et al. (2020) – Male mice (difference calculated at 30 days interval starting from 540 days)
Age (Days)	Treatment (Diet)	Rate of decline in vitality (dV)	Rate of decline in survival (dS)	dV – dS
540	control	0.0003837	.	.
570	control	0.0003739	0	0.0003739
600	control	0.0003661	0	0.0003661
630	control	0.0003597	0	0.0003597
660	control	0.0003546	0	0.0003546
690	control	0.0003503	0	0.0003503
720	control	0.0003468	0	0.0003468
750	control	0.0003438	0	0.0003438
780	control	0.0003412	0.0007576	-0.0004164
810	control	0.0003389	0	0.0003389
840	control	0.0003625	0.0015152	-0.0011526
870	control	0.0003786	0.0007576	-0.0003789
900	control	0.000393	0.0030303	-0.0026373
930	control	0.0003867	0.0015152	-0.0011284
960	control	0.0004299	0.0037879	-0.003358
990	control	0.0004673	0.0045455	-0.0040781
1020	control	0.0004665	0.0022727	-0.0018062
1050	control	0.0005418	0.0068182	-0.0062764
1080	control	0.0005409	0.0007576	-0.0002167
1110	control	0.000607	0.0022727	-0.0016657
1140	control	0.0003874	0.0022727	-0.0018854
1170	control	.	0.0007576	.
1200	control	.	0.0015152	.
540	akg	0.0003581	.	.
570	akg	0.0003058	0	0.0003058
600	akg	0.0002681	0	0.0002681
630	akg	0.0002403	0	0.0002403
660	akg	0.0002194	0	0.0002194
690	akg	0.0002034	0	0.0002034
720	akg	0.0001909	0	0.0001909
750	akg	0.0001809	0	0.0001809
780	akg	0.0001807	0.0005067	-0.000326
810	akg	0.0001737	0	0.0001737
840	akg	0.0001678	0.0010253	-0.0008575
870	akg	0.0001628	0.0005189	-0.0003561
900	akg	0.0001494	0.0021206	-0.0019713
930	akg	0.0001532	0.0010897	-0.0009365
960	akg	0.0001256	0.0028228	-0.0026972
990	akg	8.86e-05	0.0036133	-0.0035247
1020	akg	1.03e-05	0.0019237	-0.0019135
1050	akg	1.51e-05	0.0064764	-0.0064614
1080	akg	1.55e-05	0.0008144	-0.0007989
1110	akg	1.32e-05	0.0026273	-0.0026141
1140	akg	7.02e-06	0.0030482	-0.0030412
1170	akg	5.74e-06	0.0011766	-0.0011709
1200	akg	0	0.0028907	-0.0028907

## Sheet: Di Francesco et al. - Female(2)
Supplementary Table 9. Rates of decline in vitality and survival by treatment group Francesco et al. (2024) – Female mice (difference calculated on actual days of vitality measurement)
Age (Days)	Treatment (Diet)	Rate of decline in vitality (dV)	Rate of decline in survival (dS)	dV – dS
149	AL (Control)	0.0244158	.	.
300	AL (Control)	0.000428	0	0.000428
484	AL (Control)	0.000271	0	0.000271
666	AL (Control)	0.0002286	0.0005977	-0.0003691
848	AL (Control)	0.0002087	0.0014568	-0.0012481
1029	AL (Control)	0.0001968	0.0016389	-0.0014421
149	1D-IF	0.0004629	.	.
300	1D-IF	0.0002797	0	0.0002797
484	1D-IF	0.0002155	0	0.0002155
666	1D-IF	0.0001874	0.0004628	-0.0002754
848	1D-IF	0.0001728	0.0011898	-0.001017
1029	1D-IF	0.0001642	0.0014978	-0.0013337
149	2D-IF	0.0005138	.	.
300	2D-IF	0.0002226	0	0.0002226
484	2D-IF	0.0001706	0	0.0001706
666	2D-IF	0.0001503	0.0003881	-0.0002379
848	2D-IF	0.0001397	0.0010273	-0.0008876
1029	2D-IF	0.0001333	0.0013753	-0.0012421
149	20%-CR	0.0005814	.	.
300	20%-CR	0.0002233	0	0.0002233
484	20%-CR	0.0001761	0	0.0001761
666	20%-CR	0.0001589	0.0002952	-0.0001363
848	20%-CR	0.0001502	0.0008097	-0.0006596
1029	20%-CR	0.000145	0.0011695	-0.0010246
149	40%-CR	0.0004637	.	.
300	40%-CR	0.0002317	0	0.0002317
484	40%-CR	0.000163	0	0.000163
666	40%-CR	0.0001402	0.000177	-3.67e-05
848	40%-CR	0.0001299	0.0005078	-0.0003779
1029	40%-CR	0.0001244	0.0008068	-0.0006824

## Sheet: Green et al. - Female (2)
Supplementary Table 10. Rates of decline in vitality and survival by treatment group Green et al. (2023) – Female mice (difference calculated on actual days of vitality measurement)
Age (Days)	Treatment (Diet)	Rate of decline in vitality (dV)	Rate of decline in survival (dS)	dV – dS
434	Control AA	.	.	.
436	Control AA	.	0	.
437	Control AA	0.0004275	0	0.0004275
438	Control AA	6.25e-05	0	6.25e-05
447	Control AA	0.000235	0	0.000235
458	Control AA	0.0003596	0	0.0003596
489	Control AA	.	0	.
491	Control AA	.	0	.
492	Control AA	0.000455	0	0.000455
493	Control AA	.	0	.
502	Control AA	0.0002341	0	0.0002341
513	Control AA	0.0002858	0	0.0002858
549	Control AA	.	0	.
551	Control AA	.	0	.
552	Control AA	0.0003854	0	0.0003854
553	Control AA	6.21e-05	0	6.21e-05
562	Control AA	0.0002331	0	0.0002331
573	Control AA	0.0002519	0.0011655	-0.0009136
618	Control AA	.	0.0005698	.
620	Control AA	.	0	.
621	Control AA	0.0003638	0	0.0003638
622	Control AA	6.18e-05	0	6.18e-05
631	Control AA	0.000232	0.0042735	-0.0040415
642	Control AA	0.0002762	0	0.0002762
700	Control AA	.	0.0011052	.
702	Control AA	.	0	.
703	Control AA	0.0003806	0.0128205	-0.0124399
704	Control AA	.	0	.
713	Control AA	0.0002306	0	0.0002306
724	Control AA	0.0003662	0.002331	-0.0019648
732	Control AA	.	0.0032051	.
734	Control AA	.	0	.
735	Control AA	0.0003076	0	0.0003076
736	Control AA	.	0	.
745	Control AA	0.000188	0.0042735	-0.0040855
756	Control AA	0.0002237	0.0011655	-0.0009418
800	Control AA	.	0.002331	.
802	Control AA	.	0.0064103	.
803	Control AA	0.0003213	0.0128205	-0.0124992
804	Control AA	6.12e-05	0	6.12e-05
813	Control AA	0	0.008547	-0.008547
824	Control AA	0.000224	0.0034965	-0.0032725
872	Control AA	.	0.0026709	.
875	Control AA	0.0002844	0.0042735	-0.0039891
876	Control AA	6.09e-05	0.0128205	-0.0127596
885	Control AA	.	0	.
896	Control AA	6.37e-05	0.0034965	-0.0034328
956	Control AA	0.0002479	0.0010684	-0.0008204
957	Control AA	.	0	.
966	Control AA	.	0.002849	.
977	Control AA	1.64e-07	0.0011655	-0.0011653
1032	Control AA	0.0001993	0.0009324	-0.0007331
1033	Control AA	.	0	.
1050	Control AA	4.61e-08	0	4.61e-08
1077	Control AA	.	0.0014245	.
1097	Control AA	.	0.0012821	.
434	Low AA	0.0006413	.	.
436	Low AA	0.0007379	0	0.0007379
437	Low AA	0.0004439	0	0.0004439
438	Low AA	0.0003284	0	0.0003284
447	Low AA	.	0	.
458	Low AA	0.0003334	0	0.0003334
489	Low AA	0.0005801	0	0.0005801
491	Low AA	0.0006426	0	0.0006426
492	Low AA	0.0003283	0	0.0003283
493	Low AA	0.0001919	0	0.0001919
502	Low AA	.	0	.
513	Low AA	0.0003322	0	0.0003322
549	Low AA	0.0005259	0	0.0005259
551	Low AA	0.0005658	0	0.0005658
552	Low AA	0.0003604	0	0.0003604
553	Low AA	0.0001272	0	0.0001272
562	Low AA	.	0	.
573	Low AA	0.0003309	0.0006063	-0.0002753
618	Low AA	0.0004764	0.0002992	0.0001772
620	Low AA	0.0005026	0	0.0005026
621	Low AA	0.0003311	0	0.0003311
622	Low AA	3.35e-05	0	3.35e-05
631	Low AA	.	0.0022805	.
642	Low AA	0.0003569	0	0.0003569
700	Low AA	0.0004315	0.000606	-0.0001745
702	Low AA	0.0002528	0	0.0002528
703	Low AA	0.0003084	0.0071789	-0.0068705
704	Low AA	1.01e-05	0	1.01e-05
713	Low AA	.	0	.
724	Low AA	0.000355	0.0013197	-0.0009647
732	Low AA	0.0004172	0.0018421	-0.0014249
734	Low AA	0.0002124	0	0.0002124
735	Low AA	0.0003019	0	0.0003019
736	Low AA	6.32e-06	0	6.32e-06
745	Low AA	.	0.0025046	.
756	Low AA	0.0003857	0.0006942	-0.0003084
800	Low AA	0.0001654	0.0014438	-0.0012784
802	Low AA	0.0001467	0.0041377	-0.003991
803	Low AA	0.0002914	0.0083571	-0.0080657
804	Low AA	2.34e-06	0	2.34e-06
813	Low AA	.	0.005779	.
824	Low AA	0.0003112	0.0024862	-0.0021751
872	Low AA	0.0001266	0.0020711	-0.0019445
875	Low AA	0.0003583	0.0035984	-0.0032401
876	Low AA	.	0.0109825	.
885	Low AA	.	0	.
896	Low AA	0.000293	0.0031073	-0.0028143
956	Low AA	0.0004278	0.001032	-0.0006041
957	Low AA	.	0	.
966	Low AA	.	0.0029939	.
977	Low AA	0.000292	0.0012769	-0.0009848
1032	Low AA	0.0004264	0.0011082	-0.0006817
1033	Low AA	.	0	.
1050	Low AA	0.0002912	0	0.0002912
1077	Low AA	.	0.0019445	.
1097	Low AA	0.0002765	0.0019937	-0.0017172
434	Low Ile	.	.	.
436	Low Ile	0.0007949	0	0.0007949
437	Low Ile	0.0007794	0	0.0007794
438	Low Ile	0.0004637	0	0.0004637
447	Low Ile	0.000326	0	0.000326
458	Low Ile	0.0002818	0	0.0002818
489	Low Ile	.	0	.
491	Low Ile	0.0007912	0	0.0007912
492	Low Ile	0.0003136	0	0.0003136
493	Low Ile	0.0003744	0	0.0003744
502	Low Ile	0.0003249	0	0.0003249
513	Low Ile	0.0002806	0	0.0002806
549	Low Ile	.	0	.
551	Low Ile	0.0007872	0	0.0007872
552	Low Ile	0.0001301	0	0.0001301
553	Low Ile	0.0003607	0	0.0003607
562	Low Ile	0.0003237	0	0.0003237
573	Low Ile	0.0002792	0.0006567	-0.0003775
618	Low Ile	.	0.0003238	.
620	Low Ile	0.0007827	0	0.0007827
621	Low Ile	6.23e-05	0	6.23e-05
622	Low Ile	0.0003271	0	0.0003271
631	Low Ile	0.0003224	0.0024647	-0.0021423
642	Low Ile	0.0002776	0	0.0002776
700	Low Ile	.	0.0006533	.
702	Low Ile	0.0007773	0	0.0007773
703	Low Ile	1.29e-05	0.0077252	-0.0077123
704	Low Ile	0.0003016	0	0.0003016
713	Low Ile	0.0003208	0	0.0003208
724	Low Ile	0.0003752	0.0014187	-0.0010435
732	Low Ile	.	0.0019776	.
734	Low Ile	0.0007752	0	0.0007752
735	Low Ile	.	0	.
736	Low Ile	0.0002945	0	0.0002945
745	Low Ile	0.0003202	0.0026842	-0.002364
756	Low Ile	0.0003665	0.0007429	-0.0003764
800	Low Ile	.	0.0015396	.
802	Low Ile	.	0.004396	.
803	Low Ile	2.17e-06	0.0088709	-0.0088687
804	Low Ile	0.0001801	0	0.0001801
813	Low Ile	0.0002628	0.006114	-0.0058513
824	Low Ile	0.0003007	0.0026185	-0.0023178
872	Low Ile	.	0.0021642	.
875	Low Ile	.	0.0037326	.
876	Low Ile	0.0002446	0.0113745	-0.0111299
885	Low Ile	0.0002621	0	0.0002621
896	Low Ile	0.0003671	0.0032075	-0.0028405
956	Low Ile	.	0.0010573	.
957	Low Ile	0.0001203	0	0.0001203
966	Low Ile	0.0002613	0.0030443	-0.002783
977	Low Ile	0.0002849	0.0012935	-0.0010086
1032	Low Ile	.	0.0011143	.
1033	Low Ile	0.0001199	0	0.0001199
1050	Low Ile	0.0002918	0	0.0002918
1077	Low Ile	0.0001197	0.0019311	-0.0018114
1097	Low Ile	.	0.0019569	.

## Sheet: Green et al. - Male (2)
Supplementary Table 11. Rates of decline in vitality and survival by treatment group Green et al. (2023) – Male mice (difference calculated on actual days of vitality measurement)
Age (Days)	Treatment (Diet)	Rate of decline in vitality (dV)	Rate of decline in survival (dS)	dV – dS
age_days	treatment	dV_T_V	dS_cox	diff_dV_dS
434	Control AA	0.0008043	.	.
435	Control AA	0.0006381	0	0.0006381
436	Control AA	0.001155	0	0.001155
437	Control AA	0.0001517	0	0.0001517
438	Control AA	0.0006929	0	0.0006929
447	Control AA	.	0	.
458	Control AA	0.0006706	0	0.0006706
459	Control AA	.	0	.
460	Control AA	.	0	.
489	Control AA	0.000592	0	0.000592
490	Control AA	0.0006157	0	0.0006157
491	Control AA	0.0008227	0	0.0008227
492	Control AA	9.56e-05	0	9.56e-05
493	Control AA	0.0005986	0	0.0005986
502	Control AA	.	0	.
513	Control AA	0.0006558	0	0.0006558
514	Control AA	.	0	.
515	Control AA	.	0	.
549	Control AA	0.0004238	0	0.0004238
550	Control AA	0.0005933	0	0.0005933
551	Control AA	0.0005682	0	0.0005682
552	Control AA	5.78e-05	0	5.78e-05
553	Control AA	0.0005185	0	0.0005185
562	Control AA	.	0	.
573	Control AA	0.0006416	0.0010823	-0.0004406
574	Control AA	.	0	.
575	Control AA	.	0	.
618	Control AA	0.0002887	0	0.0002887
619	Control AA	0.0005698	0	0.0005698
620	Control AA	0.0003712	0	0.0003712
621	Control AA	3.24e-05	0	3.24e-05
622	Control AA	0.0004485	0	0.0004485
631	Control AA	.	0	.
642	Control AA	0.0006274	0.0010823	-0.0004549
643	Control AA	.	0	.
644	Control AA	.	0	.
700	Control AA	0.000183	0.0008503	-0.0006674
701	Control AA	0.0005447	0	0.0005447
702	Control AA	0.0002239	0	0.0002239
703	Control AA	1.63e-05	0	1.63e-05
704	Control AA	0.0005364	0.0119047	-0.0113683
713	Control AA	.	0.0039683	.
724	Control AA	0.0006741	0.0021645	-0.0014904
725	Control AA	.	0	.
726	Control AA	.	0	.
732	Control AA	0.0001531	0	0.0001531
733	Control AA	0.0005356	0	0.0005356
734	Control AA	0.0001838	0	0.0001838
735	Control AA	1.24e-05	0.0119048	-0.0118923
736	Control AA	0.0005378	0	0.0005378
745	Control AA	.	0.0039683	.
756	Control AA	0.0007371	0.0032468	-0.0025097
757	Control AA	.	0	.
758	Control AA	.	0.0119048	.
800	Control AA	0.0001153	0.002551	-0.0024357
801	Control AA	0.0004217	0	0.0004217
802	Control AA	0.0001208	0	0.0001208
803	Control AA	7.04e-06	0	7.04e-06
804	Control AA	0.0002367	0	0.0002367
824	Control AA	0.0006915	0.0041667	-0.0034752
825	Control AA	.	0	.
826	Control AA	.	0	.
872	Control AA	7.61e-05	0.0007764	-0.0007003
873	Control AA	0.0003332	0	0.0003332
874	Control AA	7.75e-05	0	7.75e-05
875	Control AA	.	0	.
876	Control AA	0.0001761	0.0119047	-0.0117286
896	Control AA	0.0006933	0.002381	-0.0016876
897	Control AA	.	0	.
898	Control AA	.	0	.
953	Control AA	4.77e-05	0.0025974	-0.0025497
954	Control AA	.	0	.
955	Control AA	4.7e-05	0	4.7e-05
956	Control AA	.	0	.
977	Control AA	.	0.0011338	.
978	Control AA	.	0	.
979	Control AA	.	0	.
1029	Control AA	3.07e-05	0.0014286	-0.0013978
1030	Control AA	.	0.0238095	.
1031	Control AA	2.94e-05	0	2.94e-05
1032	Control AA	.	0	.
1050	Control AA	.	0.0013228	.
1051	Control AA	.	0.0119048	.
1053	Control AA	.	0	.
1073	Control AA	.	0.0011905	.
1074	Control AA	.	0	.
1075	Control AA	2.24e-05	0	2.24e-05
1076	Control AA	.	0	.
1097	Control AA	.	0.0011338	.
1098	Control AA	.	0	.
434	Low AA	.	.	.
435	Low AA	.	0	.
436	Low AA	0.0006129	0	0.0006129
437	Low AA	0.0006717	0	0.0006717
438	Low AA	0.0005209	0	0.0005209
447	Low AA	0.000608	0	0.000608
458	Low AA	0.0002382	0	0.0002382
459	Low AA	0.0006827	0	0.0006827
460	Low AA	0.000353	0	0.000353
489	Low AA	.	0	.
490	Low AA	.	0	.
491	Low AA	0.0005208	0	0.0005208
492	Low AA	0.0005758	0	0.0005758
493	Low AA	0.0004823	0	0.0004823
502	Low AA	0.0005838	0	0.0005838
513	Low AA	0.0001902	0	0.0001902
514	Low AA	0.00068	0	0.00068
515	Low AA	0.0003513	0	0.0003513
549	Low AA	.	0	.
550	Low AA	.	0	.
551	Low AA	0.0004369	0	0.0004369
552	Low AA	0.000506	0	0.000506
553	Low AA	0.0004518	0	0.0004518
562	Low AA	0.0005602	0	0.0005602
573	Low AA	0.0001527	0.0011745	-0.0010218
574	Low AA	0.0006771	0	0.0006771
575	Low AA	0.0003495	0	0.0003495
618	Low AA	.	0	.
619	Low AA	.	0	.
620	Low AA	0.0003577	0	0.0003577
621	Low AA	0.0004534	0	0.0004534
622	Low AA	0.0004267	0	0.0004267
631	Low AA	0.0005363	0	0.0005363
642	Low AA	0.0001406	0.0011733	-0.0010327
643	Low AA	0.0006738	0	0.0006738
644	Low AA	0.0003475	0	0.0003475
700	Low AA	.	0.0009194	.
701	Low AA	.	0	.
702	Low AA	0.0002829	0	0.0002829
703	Low AA	0.0005482	0	0.0005482
704	Low AA	0.0005251	0.0128373	-0.0123122
713	Low AA	0.0006003	0.0042695	-0.0036692
724	Low AA	0.0002022	0.0023221	-0.0021199
725	Low AA	0.0006699	0	0.0006699
726	Low AA	0.0005958	0	0.0005958
732	Low AA	.	0	.
733	Low AA	.	0	.
734	Low AA	0.0002583	0	0.0002583
735	Low AA	0.0004438	0.0127488	-0.0123051
736	Low AA	0.0004873	0	0.0004873
745	Low AA	0.0005987	0.0042393	-0.0036406
756	Low AA	0.0001535	0.0034554	-0.0033019
757	Low AA	0.0006684	0	0.0006684
758	Low AA	0.0005942	0.0126367	-0.0120424
800	Low AA	.	0.002689	.
801	Low AA	.	0	.
802	Low AA	0.0002133	0	0.0002133
803	Low AA	0.0001492	0	0.0001492
804	Low AA	4.93e-05	0	4.93e-05
824	Low AA	0.0001196	0.0043379	-0.0042184
825	Low AA	0.0006652	0	0.0006652
826	Low AA	.	0	.
872	Low AA	.	0.0008013	.
873	Low AA	.	0	.
874	Low AA	0.0001745	0	0.0001745
875	Low AA	0.000117	0	0.000117
876	Low AA	2.93e-05	0.0122404	-0.0122111
896	Low AA	7.85e-05	0.0024359	-0.0023574
897	Low AA	.	0	.
898	Low AA	.	0	.
953	Low AA	.	0.0026086	.
954	Low AA	.	0	.
955	Low AA	5.78e-05	0	5.78e-05
956	Low AA	1.25e-05	0	1.25e-05
977	Low AA	5.8e-05	0.0011168	-0.0010588
978	Low AA	.	0	.
979	Low AA	.	0	.
1029	Low AA	.	0.0013877	.
1030	Low AA	.	0.022756	.
1031	Low AA	4.21e-05	0	4.21e-05
1032	Low AA	.	0	.
1050	Low AA	.	0.0012522	.
1051	Low AA	.	0.0111812	.
1053	Low AA	6.78e-05	0	6.78e-05
1073	Low AA	.	0.0011083	.
1074	Low AA	.	0	.
1075	Low AA	3.5e-05	0	3.5e-05
1076	Low AA	.	0	.
1097	Low AA	.	0.0010417	.
1098	Low AA	.	0	.
434	Low Ile	0.0006893	.	.
435	Low Ile	0.0006929	0	0.0006929
436	Low Ile	.	0	.
437	Low Ile	0.0003214	0	0.0003214
438	Low Ile	.	0	.
447	Low Ile	0	0	0
458	Low Ile	0.0004911	0	0.0004911
459	Low Ile	0.0005147	0	0.0005147
460	Low Ile	0.0005082	0	0.0005082
489	Low Ile	0.0005796	0	0.0005796
490	Low Ile	0.0004782	0	0.0004782
491	Low Ile	.	0	.
492	Low Ile	0.0003207	0	0.0003207
493	Low Ile	.	0	.
502	Low Ile	0	0	0
513	Low Ile	0.0004663	0	0.0004663
514	Low Ile	0.0004811	0	0.0004811
515	Low Ile	0.0004545	0	0.0004545
549	Low Ile	0.0004904	0	0.0004904
550	Low Ile	0.0003484	0	0.0003484
551	Low Ile	.	0	.
552	Low Ile	0.0003199	0	0.0003199
553	Low Ile	.	0	.
562	Low Ile	0	0	0
573	Low Ile	0.0004426	0.0003916	5.1e-05
574	Low Ile	0.000449	0	0.000449
575	Low Ile	0.0004139	0	0.0004139
618	Low Ile	0.0004152	0	0.0004152
619	Low Ile	0.0002683	0	0.0002683
620	Low Ile	.	0	.
621	Low Ile	0.000319	0	0.000319
622	Low Ile	.	0	.
631	Low Ile	.	0	.
642	Low Ile	0.000419	0.0003946	2.44e-05
643	Low Ile	0.0004172	0	0.0004172
644	Low Ile	0.0003829	0	0.0003829
700	Low Ile	0.0003837	0.0003163	6.74e-05
701	Low Ile	0.0002766	0	0.0002766
702	Low Ile	.	0	.
703	Low Ile	0.0003179	0	0.0003179
704	Low Ile	.	0.0045182	.
713	Low Ile	.	0.0015315	.
724	Low Ile	0.0004212	0.0008535	-0.0004323
725	Low Ile	0.0003853	0	0.0003853
726	Low Ile	0.0003597	0	0.0003597
732	Low Ile	0.0003655	0	0.0003655
733	Low Ile	0.0002612	0	0.0002612
734	Low Ile	.	0	.
735	Low Ile	0.0003175	0.0047571	-0.0044396
736	Low Ile	.	0	.
745	Low Ile	.	0.0016149	.
756	Low Ile	0.0005162	0.0013591	-0.0008429
757	Low Ile	0.0003743	0	0.0003743
758	Low Ile	0.0003534	0.0050812	-0.0047278
800	Low Ile	0.000194	0.0011476	-0.0009537
801	Low Ile	0.0001621	0	0.0001621
802	Low Ile	.	0	.
803	Low Ile	0.0003167	0	0.0003167
804	Low Ile	.	0	.
824	Low Ile	0.0004399	0.0020554	-0.0016154
825	Low Ile	0.0003534	0	0.0003534
826	Low Ile	0.0002705	0	0.0002705
872	Low Ile	0.0001635	0.0004086	-0.0002451
873	Low Ile	0.0001476	0	0.0001476
874	Low Ile	.	0	.
875	Low Ile	0.0003157	0	0.0003157
876	Low Ile	.	0.0064425	.
896	Low Ile	0.0003929	0.0013376	-0.0009446
897	Low Ile	0.0003891	0	0.0003891
898	Low Ile	0.0002609	0	0.0002609
953	Low Ile	0.0001166	0.0016788	-0.0015623
954	Low Ile	0.0002054	0	0.0002054
955	Low Ile	.	0	.
956	Low Ile	0.0003147	0	0.0003147
977	Low Ile	0.0003701	0.0008448	-0.0004746
978	Low Ile	0.0003715	0	0.0003715
979	Low Ile	0.000254	0	0.000254
1029	Low Ile	8.84e-05	0.0011826	-0.0010942
1030	Low Ile	0.0003674	0.0222159	-0.0218485
1031	Low Ile	.	0	.
1032	Low Ile	0.0003137	0	0.0003137
1050	Low Ile	0.000496	0.0013254	-0.0008294
1051	Low Ile	0.000608	0.0126488	-0.0120408
1053	Low Ile	0.000208	0	0.000208
1073	Low Ile	8.39e-05	0.0013509	-0.001267
1074	Low Ile	0.0003667	0	0.0003667
1075	Low Ile	.	0	.
1076	Low Ile	0.0003132	0	0.0003132
1097	Low Ile	0.000495	0.0014203	-0.0009253
1098	Low Ile	0.0006068	0	0.0006068

## Sheet: Shahmirzadi et al. - Female (2)
Supplementary Table 12. Rates of decline in vitality and survival by treatment group Shahmirzadi et al. (2020) – Female mice (difference calculated on actual days of vitality measurement)
Age (Days)	Treatment (Diet)	Rate of decline in vitality (dV)	Rate of decline in survival (dS)	dV – dS
485	control	.	0.0001035	.
520	control	0	0.0006461	0.0006461
527	control	0	0.0008576	0.0008576
576	control	0	0.0001029	0.0001029
611	control	0	0.0006405	0.0006405
618	control	0	0.0007976	0.0007976
638	control	0	0.0001025	0.0001025
673	control	0.0007143	0.0006367	-7.76e-05
680	control	0	0.0007653	0.0007653
697	control	0	0.0001021	0.0001021
732	control	0.0014286	0.0006331	-0.0007955
739	control	0	0.0007396	0.0007396
758	control	0.0013158	0.0001017	-0.0012141
793	control	0.0028571	0.0006294	-0.0022277
800	control	0.0035714	0.0007173	-0.0028542
819	control	0.0026316	0.0001013	-0.0025303
854	control	0.0035714	0.0006258	-0.0029456
861	control	0	0.0006984	0.0006984
880	control	0.0026316	0.0001009	-0.0025307
915	control	0.005	0.0006221	-0.0043779
922	control	0	0.0006824	0.0006824
485	akg	.	0.0004846	.
520	akg	0	0.0001157	0.0001157
527	akg	0	0.0005619	0.0005619
576	akg	0	0.0002873	0.0002873
611	akg	0	0.0001141	0.0001141
618	akg	0	0.0004839	0.0004839
638	akg	0	0.0002399	0.0002399
673	akg	0.0005522	0.0001131	-0.0004391
680	akg	0	0.0004503	0.0004503
697	akg	0	0.0002192	0.0002192
732	akg	0.0011142	0.0001121	-0.0010022
739	akg	0	0.0004276	0.0004276
758	akg	0.0010358	0.000209	-0.0008267
793	akg	0.0022863	0.0001111	-0.0021752
800	akg	0.0029079	0.0004105	-0.0024974
819	akg	0.0021669	0.0002039	-0.0019629
854	akg	0.0030266	0.0001101	-0.0029165
861	akg	0	0.0003978	0.0003978
880	akg	0.002303	0.000201	-0.002102
915	akg	0.004607	0.0001092	-0.0044977
922	akg	0	0.000388	0.000388

## Sheet: Shahmirzadi et al. - Male (2)
Supplementary Table 13. Rates of decline in vitality and survival by treatment group Shahmirzadi et al. (2020) – Male mice (difference calculated on actual days of vitality measurement)
Age (Days)	Treatment (Diet)	Rate of decline in vitality (dV)	Rate of decline in survival (dS)	dV – dS
547	control	0.0003812	.	.
608	control	0.0003642	0	0.0003642
700	control	0.0003491	0	0.0003491
761	control	0.0003428	0	0.0003428
820	control	0.0003383	0.0011556	-0.0008174
881	control	0.0003346	0.0011177	-0.0007831
942	control	0.0003317	0.0014903	-0.0011586
1004	control	0.0003291	0.0043988	-0.0040697
547	akg	0.0003443	.	.
608	akg	0.0002598	0	0.0002598
700	akg	0.0001989	0	0.0001989
761	akg	0.0001777	0	0.0001777
820	akg	0.0001641	0.000779	-0.0006149
881	akg	0.0001541	0.0007721	-0.000618
942	akg	0.0001467	0.001062	-0.0009152
1004	akg	0.000141	0.0034198	-0.0032788
